# Supplementary material for: Effect of Starch Microparticles on the Activation and Bactericidal Activity of Murine Alveolar Macrophages Infected with Mycobacterium tuberculosis
Source: Microorganisms. 2026 Apr 1;14(4):800. doi: 10.3390/microorganisms14040800 (PMC13118927; doi:10.3390/microorganisms14040800)
Supplement: Supplementary file 1 [file microorganisms-14-00800-s001.zip]

Archive with 1 entries (1 files):
- microorganisms-4189682-supplementary.pdf
